# Supplementary material for: Trimethylamine N-oxide impairs β-cell function and glucose tolerance
Source: Nat Commun. 2024 Mar 21;15:2526. doi: 10.1038/s41467-024-46829-0 (PMC10957989; doi:10.1038/s41467-024-46829-0)
Supplement: Supplementary file 8 — Source Data [file 41467_2024_46829_MOESM8_ESM.xlsx]

## Sheet: Figure 1a
Ctrl	db/db
1.65	6.94
2.17	3.5
1.91	5.97

## Sheet: Figure 1b
Ctrl	db/db
0.285	1038.33
0.827	828.999
1.38	792.265
3.08	298.059
	672.139
	3115.24
	288.461
	1218.48

## Sheet: Figure 1c
Ctrl	db/db
0.382656	1.61822
0.51661	1.48698
0.448023	1.21175
0.715611	1.29219
	1.3192
Fmo3
Hsp90

## Sheet: Figure 1d
	Vehicle				TMAO (100 nM, 18 h)				TMAO (10 μM, 18 h)
2.8 mM Glu	0.103	0.157	0.114	0.13	0.104	0.073	0.183	0.097	0.083	0.074	0.221
16.8 mM Glu	0.713	0.686	0.725	0.636	0.571	0.584	0.586	0.471	0.41	0.47	0.52	0.505

## Sheet: Figure 1e
	Vehicle					TMAO (100 nM, 18 h)
2.8 mM Glu	6.735	8.133	5.917	7.66	8.201	8.291	10.118	9.164	7.107	8.043
16.8 mM Glu	5.497	6.023	6.557	5.179	7.599	5.689	7.476	5.724	5.113	5.888

## Sheet: Figure 1f
Vehicle	TMAO
0.952	0.869
1.02	1.099
1.016	1.082
1.024	1.048
1.042	0.936

## Sheet: Figure 1g
	Vehicle					TMAO (100 nM, 18 h)
2.8 mM Glu	0.10713	0.037969	0.0317078	0.0575016	0.075844	0.0294093	0.0394993	0.0455649	0.0291802	0.0167647
16.8 mM Glu	0.16465	0.186	0.180946	0.131568	0.221313	0.145222	0.127973	0.128245	0.0986086	0.0497985

## Sheet: Figure 1h
Time(min)	Vehicle	TMAO (100 nM, 18 h)
1	0.059025	0.049708
2	0.059025	0.054493
3	0.044609	0.049708
4	0.063346	0.049708
5	0.044609	0.067487
6	0.063346	0.049708
7	0.054493	0.059025
8	0.059025	0.067487
9	0.049708	0.049708
10	0.067487	0.071473
11	0.044609	0.071473
12	0.054493	0.059025
13	0.049708	0.063346
14	0.054493	0.054493
15	0.054493	0.059025
16	0.227615	0.079049
17	0.970083	0.356413
18	0.624904	0.704213
19	0.389507	0.701408
20	0.270256	0.394852
21	0.15638	0.258281
22	0.120316	0.153986
23	0.10568	0.108706
24	0.123108	0.108706
25	0.092973	0.10568
26	0.096249	0.08619
27	0.096249	0.089622
28	0.108706	0.075321
29	0.08619	0.102598
30	0.08619	0.089622
31	0.10568	0.099456
32	0.099456	0.096249
33	0.089622	0.102598
34	0.108706	0.08619
35	0.108706	0.128575
36	0.102598	0.114604
37	0.10568	0.117482
38	0.120316	0.10568
39	0.146659	0.144164
40	0.136511	0.133899
41	0.123108	0.139092
42	0.133899	0.141642
43	0.146659	0.151569
44	0.131254	0.176974
45	0.12586	0.141642
46	0.168019	0.149126
47	0.146659	0.149126
48	0.165733	0.139092
49	0.163426	0.12586
50	0.139092	0.153986
51	0.15638	0.165733
52	0.158751	0.123108
53	0.146659	0.139092
54	0.117482	0.139092
55	0.153986	0.141642
56	0.151569	0.163426
57	0.146659	0.139092
58	0.153986	0.2083
59	0.141642	0.261738
60	0.22573	0.181346
61	0.176974	0.151569
62	0.212251	0.163426
63	0.189895	0.144164
64	0.189895	0.19408
65	0.158751	0.165733
66	0.153986	0.149126
67	0.11168	0.146659
68	0.114604	0.158751
69	0.136511	0.146659
70	0.133899	0.136511
71	0.151569	0.168019
72	0.123108	0.136511
73	0.15638	0.146659
74	0.149126	0.120316
75	0.141642	0.146659
76	0.189895	0.089622
77	0.144164	0.075321
78	0.049708	0.079049
85	0.005394	0.059025
91	0.026209	0.049708
92	0.005394	0.049708
98	0.005394	0.049708
99	0.033063	0.049708
100	0.071473	0.049708
101	0.059025	0.049708
102	0.033063	0.059025
103	0.026209	0.059025
104	0.071473	0.049708
105	1.45721	0.141642
106	0.814082	0.768776
107	0.505352	0.71814
108	0.236892	0.454639
109	0.172533	0.281906
110	0.005394	0.151569
114	0.017936	0.054493
115	0.026209	0.049708
116	0.017936	0.054493
118	0.033063	0.049708
120	0.017936	0.059025

## Sheet: Figure 1i
Control	T2D
1.42	3.02
2.44	2.62
1.68	15.56
2.33	18.62
1.76	1.67
1.3	3.67
2.5	3.07
3	1.44
2.44	7.24
1.36	10.27
4.59	5.31
2.24	4.15
2.22	5.1
3.63	0.12
22.4	0.62
5.83	5.7
1.02	1.85
3.04	2.85
3.46	9.31
1.18	5.63
9.43	1.84
1.6	12.37
1.44	7.49
1.1	10.05
0.9	30.15
0.98	1.81
0.91	3.86
0.73	28.15
1.89	2.57
2.09	5.85
3.33	3.64
7.43	1.79
2.05	1.27
2.4	6.36
18.73	4.8
1.25	0.61
0.33	3.06
2.3	2.63
2.64	0.48
1.22	6.33
1.01	8.37
2.24	2.69
1.85	2.21
2.54	3.29
2.81	5.78
3.35	5.96
1.04	4.31
1.4	0.49
0.98	7.04
1.03	1.77
2.62	2.65
1.92	12.14
2.01	2.97
1.58	1.74
1.8	4.13
3.07	2.78
2.66	6.42
2.22	4.58
1.57	8.46
0.85	26.92

## Sheet: Figure 1j
Ctrl	db/db
0.285	1038.33
0.827	828.999
1.38	792.265
3.08	298.059
	672.139
	3115.24
	288.461
	1218.48

[truncated: 138 more sheets: Figure 1k, Figure 2b, Figure 2c, Figure 2d, Figure 2e, Figure 2f, Figure 2g, Figure 2h, Figure 2i, Figure 2j, Figure 2k, Figure 2n, Figure 2o, Figure 2p, Figure 3b, Figure 3c, Figure 3d, Figure 3e, Figure 3f, Figure 3g …]
